# Supplementary material for: Endophyte-inoculated rhizomes of Paris polyphylla improve polyphyllin biosynthesis and yield: a transcriptomic analysis of the underlying mechanism
Source: Front Microbiol. 2023 Oct 30;14:1261140. doi: 10.3389/fmicb.2023.1261140 (PMC10643526; doi:10.3389/fmicb.2023.1261140)
Supplement: Supplementary file 2 [file Data_Sheet_1.CSV]

Geneid	Uniprot	NR	Pfam	Rfam	eggNog	GO(GO_term;class;description)	KEGG(ko;class;description)	CAZYme
TRINITY_DN27016_c0_g1	Cytochrome P450 94A1	cytochrome P450 94A1	Cytochrome P450 94A1	otherncRNA	KOG0157@euNOG|Q:Secondary metabolites biosynthesis, transport and catabolism|cytochrome P450	GO:0005506;molecular_function;iron ion binding|GO:0016705;molecular_function;oxidoreductase activity, acting on paired donors, with incorporation or reduction of molecular oxygen|GO:0004497;molecular_function;monooxygenase activity|GO:0020037;molecular_function;heme binding|GO:0016021;cellular_component;integral component of membrane	-	-
TRINITY_DN24207_c0_g1	Uncharacterized protein	abscisic acid 8'-hydroxylase 1-like	Cytochrome P450	miRNA	KOG0157@euNOG|Q:Secondary metabolites biosynthesis, transport and catabolism|Abscisic acid 8'-hydroxylase	GO:0005506;molecular_function;iron ion binding|GO:0016705;molecular_function;oxidoreductase activity, acting on paired donors, with incorporation or reduction of molecular oxygen|GO:0004497;molecular_function;monooxygenase activity|GO:0020037;molecular_function;heme binding	ko00906;Metabolism;Carotenoid biosynthesis	-
TRINITY_DN583_c0_g1	Cytochrome P450 94A1	cytochrome P450 94A1-like	Cytochrome P450 94A1	miRNA	KOG0157@euNOG|Q:Secondary metabolites biosynthesis, transport and catabolism|cytochrome P450	GO:0005506;molecular_function;iron ion binding|GO:0016705;molecular_function;oxidoreductase activity, acting on paired donors, with incorporation or reduction of molecular oxygen|GO:0004497;molecular_function;monooxygenase activity|GO:0020037;molecular_function;heme binding|GO:0016021;cellular_component;integral component of membrane	-	-
TRINITY_DN21254_c0_g1	CYP81B57	isoflavone 2'-hydroxylase-like	CYP81B57	-	KOG0156@euNOG|Q:Secondary metabolites biosynthesis, transport and catabolism|cytochrome P450	GO:0005506;molecular_function;iron ion binding|GO:0016705;molecular_function;oxidoreductase activity, acting on paired donors, with incorporation or reduction of molecular oxygen|GO:0004497;molecular_function;monooxygenase activity|GO:0020037;molecular_function;heme binding	-	-
TRINITY_DN9676_c1_g2	Cytochrome P450 704C1	cytochrome P450 704C1-like	cytochrome P450 704C1-like	otherncRNA	KOG0157@euNOG|Q:Secondary metabolites biosynthesis, transport and catabolism|cytochrome P450	GO:0005506;molecular_function;iron ion binding|GO:0016705;molecular_function;oxidoreductase activity, acting on paired donors, with incorporation or reduction of molecular oxygen|GO:0020037;molecular_function;heme binding|GO:0016021;cellular_component;integral component of membrane	-	-
TRINITY_DN721_c0_g1	Cytochrome P450 86B1	alkane hydroxylase MAH1-like	Cytochrome P450 86B1	snoRNA	KOG0157@euNOG|Q:Secondary metabolites biosynthesis, transport and catabolism|cytochrome P450	GO:0005506;molecular_function;iron ion binding|GO:0016705;molecular_function;oxidoreductase activity, acting on paired donors, with incorporation or reduction of molecular oxygen|GO:0004497;molecular_function;monooxygenase activity|GO:0020037;molecular_function;heme binding	-	-
TRINITY_DN117284_c0_g1	Uncharacterized protein	isoflavone 2'-hydroxylase-like	Cytochrome P450	snoRNA	KOG0156@euNOG|Q:Secondary metabolites biosynthesis, transport and catabolism|cytochrome P450	GO:0005506;molecular_function;iron ion binding|GO:0016705;molecular_function;oxidoreductase activity, acting on paired donors, with incorporation or reduction of molecular oxygen|GO:0004497;molecular_function;monooxygenase activity|GO:0020037;molecular_function;heme binding	-	GT1
TRINITY_DN31789_c0_g1	Cinnamate 4-hydroxylase	trans-cinnamate 4-monooxygenase	Cytochrome P450	otherncRNA	KOG0156@euNOG|Q:Secondary metabolites biosynthesis, transport and catabolism|Cytochrome P450	GO:0005506;molecular_function;iron ion binding|GO:0016705;molecular_function;oxidoreductase activity, acting on paired donors, with incorporation or reduction of molecular oxygen|GO:0004497;molecular_function;monooxygenase activity|GO:0020037;molecular_function;heme binding	ko01220;Metabolism;Degradation of aromatic compounds|ko00130;Metabolism;Ubiquinone and other terpenoid-quinone biosynthesis|ko00945;Metabolism;Stilbenoid, diarylheptanoid and gingerol biosynthesis|ko01100;Metabolism;Metabolic pathways|ko00999;Metabolism;Biosynthesis of secondary metabolites - unclassified|ko00940;Metabolism;Phenylpropanoid biosynthesis|ko01110;Metabolism;Biosynthesis of secondary…	-
TRINITY_DN7443_c0_g1	Cytochrome P450 734A1	cytochrome P450 709B2-like	Cytochrome P450 734A1	otherncRNA	KOG0157@euNOG|Q:Secondary metabolites biosynthesis, transport and catabolism|Cytochrome P450	GO:0005506;molecular_function;iron ion binding|GO:0016705;molecular_function;oxidoreductase activity, acting on paired donors, with incorporation or reduction of molecular oxygen|GO:0004497;molecular_function;monooxygenase activity|GO:0020037;molecular_function;heme binding|GO:0016021;cellular_component;integral component of membrane	-	-
TRINITY_DN541052_c0_g1	Lanosterol 14-alpha-demethylase	lanosterol 14-alpha-demethylase	Cytochrome P450	otherncRNA	KOG0684@euNOG|Q:Secondary metabolites biosynthesis, transport and catabolism|Cytochrome p450	GO:0004497;molecular_function;monooxygenase activity|GO:0020037;molecular_function;heme binding|GO:0016705;molecular_function;oxidoreductase activity, acting on paired donors, with incorporation or reduction of molecular oxygen|GO:0008168;molecular_function;methyltransferase activity|GO:0005506;molecular_function;iron ion binding|GO:0016021;cellular_component;integral component of membrane	ko01100;Metabolism;Metabolic pathways|ko01110;Metabolism;Biosynthesis of secondary metabolites|ko00100;Metabolism;Steroid biosynthesis|ko01130;Metabolism;Biosynthesis of antibiotics	GT31
TRINITY_DN696734_c0_g1	Cytochrome P450	cytochrome P450	Cytochrome P450	-	KOG0158@euNOG|Q:Secondary metabolites biosynthesis, transport and catabolism|benzoate 4-monooxygenase	GO:0005506;molecular_function;iron ion binding|GO:0016705;molecular_function;oxidoreductase activity, acting on paired donors, with incorporation or reduction of molecular oxygen|GO:0004497;molecular_function;monooxygenase activity|GO:0020037;molecular_function;heme binding|GO:0016021;cellular_component;integral component of membrane	ko01100;Metabolism;Metabolic pathways|ko00627;Metabolism;Aminobenzoate degradation|ko00362;Metabolism;Benzoate degradation|ko01220;Metabolism;Degradation of aromatic compounds|ko01120;Metabolism;Microbial metabolism in diverse environments	CBM13
TRINITY_DN38862_c0_g1	Probable cytochrome P450 67	probable cytochrome P450 67	CYP67	otherncRNA	KOG0158@euNOG|Q:Secondary metabolites biosynthesis, transport and catabolism|Cytochrome p450	GO:0005506;molecular_function;iron ion binding|GO:0016705;molecular_function;oxidoreductase activity, acting on paired donors, with incorporation or reduction of molecular oxygen|GO:0004497;molecular_function;monooxygenase activity|GO:0020037;molecular_function;heme binding|GO:0016021;cellular_component;integral component of membrane	-	-
TRINITY_DN128977_c0_g1	Cytochrome P450	Cytochrome P450	Cytochrome P450	otherncRNA	KOG0156@euNOG|Q:Secondary metabolites biosynthesis, transport and catabolism|Cytochrome P450	GO:0005506;molecular_function;iron ion binding|GO:0016705;molecular_function;oxidoreductase activity, acting on paired donors, with incorporation or reduction of molecular oxygen|GO:0004497;molecular_function;monooxygenase activity|GO:0020037;molecular_function;heme binding|GO:0016021;cellular_component;integral component of membrane	-	-
TRINITY_DN617944_c0_g1	Uncharacterized protein	hypothetical protein OIDMADRAFT_144065	Cytochrome P450	snoRNA	KOG0157@euNOG|Q:Secondary metabolites biosynthesis, transport and catabolism|cytochrome p450	GO:0005506;molecular_function;iron ion binding|GO:0020037;molecular_function;heme binding|GO:0016712;molecular_function;oxidoreductase activity, acting on paired donors, with incorporation or reduction of molecular oxygen, reduced flavin or flavoprotein as one donor, and incorporation of one atom of oxygen|GO:0016021;cellular_component;integral component of membrane	-	-
TRINITY_DN47355_c0_g1	-	-	-	miRNA	-	-	-	-
TRINITY_DN13065_c0_g1	Cytochrome P450	beta-amyrin 28-oxidase	CYP450 716-like protein	miRNA	KOG0157@euNOG|Q:Secondary metabolites biosynthesis, transport and catabolism|cytochrome P450	GO:0005506;molecular_function;iron ion binding|GO:0016705;molecular_function;oxidoreductase activity, acting on paired donors, with incorporation or reduction of molecular oxygen|GO:0004497;molecular_function;monooxygenase activity|GO:0020037;molecular_function;heme binding	-	-
TRINITY_DN19590_c0_g1	Uncharacterized protein	cytochrome P450 704C1-like	cytochrome P450 704C1-like	snoRNA	KOG0157@euNOG|Q:Secondary metabolites biosynthesis, transport and catabolism|cytochrome P450	GO:0005506;molecular_function;iron ion binding|GO:0016705;molecular_function;oxidoreductase activity, acting on paired donors, with incorporation or reduction of molecular oxygen|GO:0004497;molecular_function;monooxygenase activity|GO:0020037;molecular_function;heme binding	-	-
TRINITY_DN32759_c0_g1	Uncharacterized protein	cytochrome P450 94A1-like	Cytochrome P450	snRNA	KOG0157@euNOG|Q:Secondary metabolites biosynthesis, transport and catabolism|Cytochrome p450	GO:0005506;molecular_function;iron ion binding|GO:0016705;molecular_function;oxidoreductase activity, acting on paired donors, with incorporation or reduction of molecular oxygen|GO:0004497;molecular_function;monooxygenase activity|GO:0020037;molecular_function;heme binding	-	-
TRINITY_DN3427_c0_g1	p450	cytochrome P450 71A1-like	cytochrome P450 71A1-like	otherncRNA	KOG0156@euNOG|Q:Secondary metabolites biosynthesis, transport and catabolism|Cytochrome P450	GO:0005506;molecular_function;iron ion binding|GO:0016705;molecular_function;oxidoreductase activity, acting on paired donors, with incorporation or reduction of molecular oxygen|GO:0004497;molecular_function;monooxygenase activity|GO:0020037;molecular_function;heme binding	-	-
TRINITY_DN89_c1_g1	Cytochrome P450 716B1 family	abscisic acid 8'-hydroxylase 3-like	Cytochrome P450 716B1 family	otherncRNA	KOG0157@euNOG|Q:Secondary metabolites biosynthesis, transport and catabolism|Abscisic acid 8'-hydroxylase	GO:0005506;molecular_function;iron ion binding|GO:0016705;molecular_function;oxidoreductase activity, acting on paired donors, with incorporation or reduction of molecular oxygen|GO:0004497;molecular_function;monooxygenase activity|GO:0020037;molecular_function;heme binding|GO:0016021;cellular_component;integral component of membrane	-	-
TRINITY_DN5431_c0_g2	Cytochrome P450 86B1	uncharacterized protein LOC100501739 isoform X1	Cytochrome P450 86B1	snoRNA	KOG0157@euNOG|Q:Secondary metabolites biosynthesis, transport and catabolism|Cytochrome P450	GO:0005506;molecular_function;iron ion binding|GO:0016705;molecular_function;oxidoreductase activity, acting on paired donors, with incorporation or reduction of molecular oxygen|GO:0004497;molecular_function;monooxygenase activity|GO:0020037;molecular_function;heme binding	ko00073;Metabolism;Cutin, suberine and wax biosynthesis	-
TRINITY_DN142851_c0_g1	Uncharacterized protein	cytochrome P450 724B1-like	Cytochrome P450	otherncRNA	KOG0157@euNOG|Q:Secondary metabolites biosynthesis, transport and catabolism|Cytochrome p450	GO:0005506;molecular_function;iron ion binding|GO:0016705;molecular_function;oxidoreductase activity, acting on paired donors, with incorporation or reduction of molecular oxygen|GO:0004497;molecular_function;monooxygenase activity|GO:0020037;molecular_function;heme binding	ko00905;Metabolism;Brassinosteroid biosynthesis|ko01110;Metabolism;Biosynthesis of secondary metabolites|ko01100;Metabolism;Metabolic pathways	-
TRINITY_DN15270_c0_g1	Uncharacterized protein	cytochrome P450 94C1-like	cytochrome P450 94C1-like	otherncRNA	KOG0157@euNOG|Q:Secondary metabolites biosynthesis, transport and catabolism|cytochrome P450	GO:0005506;molecular_function;iron ion binding|GO:0016705;molecular_function;oxidoreductase activity, acting on paired donors, with incorporation or reduction of molecular oxygen|GO:0020037;molecular_function;heme binding	-	-
TRINITY_DN20841_c0_g1	p450	cytochrome P450 71A1-like	cytochrome P450 71A1-like	-	KOG0156@euNOG|Q:Secondary metabolites biosynthesis, transport and catabolism|Cytochrome p450	GO:0005506;molecular_function;iron ion binding|GO:0016705;molecular_function;oxidoreductase activity, acting on paired donors, with incorporation or reduction of molecular oxygen|GO:0004497;molecular_function;monooxygenase activity|GO:0020037;molecular_function;heme binding	-	-
TRINITY_DN21606_c1_g2	CYP94N1v2	cytochrome P450 94A1-like	cytochrome P450 94A1-like	miRNA	KOG0157@euNOG|Q:Secondary metabolites biosynthesis, transport and catabolism|cytochrome P450	GO:0005506;molecular_function;iron ion binding|GO:0016705;molecular_function;oxidoreductase activity, acting on paired donors, with incorporation or reduction of molecular oxygen|GO:0004497;molecular_function;monooxygenase activity|GO:0020037;molecular_function;heme binding|GO:0016021;cellular_component;integral component of membrane	-	-
TRINITY_DN64355_c0_g1	-	-	Cytochrome P450	miRNA	-	-	-	-
TRINITY_DN23636_c0_g1	Uncharacterized protein	abscisic acid 8'-hydroxylase 2	Cytochrome P450	otherncRNA	KOG0157@euNOG|Q:Secondary metabolites biosynthesis, transport and catabolism|Abscisic acid 8'-hydroxylase	GO:0005506;molecular_function;iron ion binding|GO:0016705;molecular_function;oxidoreductase activity, acting on paired donors, with incorporation or reduction of molecular oxygen|GO:0004497;molecular_function;monooxygenase activity|GO:0020037;molecular_function;heme binding|GO:0016021;cellular_component;integral component of membrane	-	-
TRINITY_DN13089_c0_g1	Uncharacterized protein	cytochrome P450 71A1	cytochrome P450 71A1	otherncRNA	KOG0156@euNOG|Q:Secondary metabolites biosynthesis, transport and catabolism|cytochrome P450	GO:0004497;molecular_function;monooxygenase activity|GO:0020037;molecular_function;heme binding|GO:0016705;molecular_function;oxidoreductase activity, acting on paired donors, with incorporation or reduction of molecular oxygen|GO:0005506;molecular_function;iron ion binding|GO:0016021;cellular_component;integral component of membrane|GO:0005789;cellular_component;endoplasmic reticulum membrane|GO…	-	-
TRINITY_DN4113_c0_g2	Uncharacterized protein	cytochrome P450 93A3	cytochrome P450 93A3	otherncRNA	KOG0156@euNOG|Q:Secondary metabolites biosynthesis, transport and catabolism|cytochrome P450	GO:0005506;molecular_function;iron ion binding|GO:0020037;molecular_function;heme binding|GO:0016709;molecular_function;oxidoreductase activity, acting on paired donors, with incorporation or reduction of molecular oxygen, NAD(P)H as one donor, and incorporation of one atom of oxygen|GO:0016020;cellular_component;membrane	-	-
TRINITY_DN5803_c0_g1	Senescence-associated protein 3	cytochrome P450 81E8-like	cytochrome P450 81E8-like	otherncRNA	KOG0156@euNOG|Q:Secondary metabolites biosynthesis, transport and catabolism|Cytochrome p450	GO:0005506;molecular_function;iron ion binding|GO:0016705;molecular_function;oxidoreductase activity, acting on paired donors, with incorporation or reduction of molecular oxygen|GO:0004497;molecular_function;monooxygenase activity|GO:0020037;molecular_function;heme binding	ko01110;Metabolism;Biosynthesis of secondary metabolites|ko00943;Metabolism;Isoflavonoid biosynthesis	-
TRINITY_DN36186_c0_g1	CYP90B27v2	CYP90B27v2	CYP90B27v2	otherncRNA	KOG0157@euNOG|Q:Secondary metabolites biosynthesis, transport and catabolism|Cytochrome p450	GO:0005506;molecular_function;iron ion binding|GO:0016705;molecular_function;oxidoreductase activity, acting on paired donors, with incorporation or reduction of molecular oxygen|GO:0004497;molecular_function;monooxygenase activity|GO:0020037;molecular_function;heme binding	ko00905;Metabolism;Brassinosteroid biosynthesis|ko01110;Metabolism;Biosynthesis of secondary metabolites|ko01100;Metabolism;Metabolic pathways	-
TRINITY_DN28838_c0_g1	Uncharacterized protein	cytochrome P450 90B1-like	cytochrome P450 90B1-like	miRNA	KOG0157@euNOG|Q:Secondary metabolites biosynthesis, transport and catabolism|Cytochrome p450	GO:0005506;molecular_function;iron ion binding|GO:0016705;molecular_function;oxidoreductase activity, acting on paired donors, with incorporation or reduction of molecular oxygen|GO:0004497;molecular_function;monooxygenase activity|GO:0020037;molecular_function;heme binding	ko00905;Metabolism;Brassinosteroid biosynthesis|ko01110;Metabolism;Biosynthesis of secondary metabolites|ko01100;Metabolism;Metabolic pathways	-
TRINITY_DN2024_c0_g1	Uncharacterized protein	scopoletin glucosyltransferase-like	anthocyanidin 3-O-glucosyltransferase 2-like	miRNA	KOG1192@euNOG|C:Energy production and conversion;G:Carbohydrate transport and metabolism|UDP-Glycosyltransferase	GO:0016758;molecular_function;transferase activity, transferring hexosyl groups	ko00940;Metabolism;Phenylpropanoid biosynthesis|ko01110;Metabolism;Biosynthesis of secondary metabolites	-
TRINITY_DN7168_c0_g1	Glycosyltransferase	UDP-glycosyltransferase 88A1	UDP-glycosyltransferase 87A2-like	otherncRNA	KOG1192@euNOG|C:Energy production and conversion;G:Carbohydrate transport and metabolism|Anthocyanidin	GO:0016758;molecular_function;transferase activity, transferring hexosyl groups	-	GT1
TRINITY_DN3373_c0_g1	Glycosyltransferase	cinnamate beta-D-glucosyltransferase-like		snoRNA	KOG1192@euNOG|C:Energy production and conversion;G:Carbohydrate transport and metabolism|UDP-glucoronosyl and UDP-glucosyl transferase	GO:0016758;molecular_function;transferase activity, transferring hexosyl groups	-	GT1
TRINITY_DN5526_c0_g1	Glycosyltransferase	scopoletin glucosyltransferase-like	UDP-glycosyltransferase 90A1-like	otherncRNA	KOG1192@euNOG|C:Energy production and conversion;G:Carbohydrate transport and metabolism|Anthocyanidin	GO:0016758;molecular_function;transferase activity, transferring hexosyl groups	-	GT1
TRINITY_DN2707_c1_g1	Glycosyltransferase	scopoletin glucosyltransferase-like	anthocyanin 3'-O-beta-glucosyltransferase-like	-	KOG1192@euNOG|C:Energy production and conversion;G:Carbohydrate transport and metabolism|flavonol 3-O-glucosyltransferase activity	GO:0016758;molecular_function;transferase activity, transferring hexosyl groups	ko00940;Metabolism;Phenylpropanoid biosynthesis|ko01110;Metabolism;Biosynthesis of secondary metabolites	GT1
TRINITY_DN16910_c2_g1	UDP-glycosyltransferase 73B5	scopoletin glucosyltransferase-like	UDP-glycosyltransferase 87A2-like	-	KOG1192@euNOG|C:Energy production and conversion;G:Carbohydrate transport and metabolism|UDP-glucoronosyl and UDP-glucosyl transferase	GO:0016758;molecular_function;transferase activity, transferring hexosyl groups|GO:0016021;cellular_component;integral component of membrane	ko00940;Metabolism;Phenylpropanoid biosynthesis|ko01110;Metabolism;Biosynthesis of secondary metabolites	GT1
TRINITY_DN17197_c0_g1	Glycosyltransferase	UDP-glycosyltransferase 73B4-like	UDP-glycosyltransferase 87A1-like	otherncRNA	KOG1192@euNOG|C:Energy production and conversion;G:Carbohydrate transport and metabolism|UDP-glucoronosyl and UDP-glucosyl transferase	GO:0016758;molecular_function;transferase activity, transferring hexosyl groups	-	GT1
TRINITY_DN2693_c0_g2	Glycosyltransferase	UDP-glycosyltransferase 73E1-like	erythritol-mannosyl-transferase invovled in mel production	otherncRNA	KOG1192@euNOG|C:Energy production and conversion;G:Carbohydrate transport and metabolism|UDP-glycosyltransferase	GO:0016758;molecular_function;transferase activity, transferring hexosyl groups	-	GT1
TRINITY_DN9278_c1_g2	7-deoxyloganetin glucosyltransferase	7-deoxyloganetin glucosyltransferase-like	UDP-glycosyltransferase 73B3	otherncRNA	KOG1192@euNOG|C:Energy production and conversion;G:Carbohydrate transport and metabolism|UDP-Glycosyltransferase	GO:0016758;molecular_function;transferase activity, transferring hexosyl groups	-	GT1
TRINITY_DN7198_c1_g1	Glycosyltransferase	putative cis-zeatin O-glucosyltransferase	rhamnosyltransferase 1	otherncRNA	KOG1192@euNOG|C:Energy production and conversion;G:Carbohydrate transport and metabolism|UDP-glucoronosyl and UDP-glucosyl transferase	GO:0016758;molecular_function;transferase activity, transferring hexosyl groups	ko00908;Metabolism;Zeatin biosynthesis	GT1
TRINITY_DN841_c0_g1	Glycosyltransferase	putative cis-zeatin O-glucosyltransferase	UDP-glucose-dependent flavonoid glucosyltransferase UGT703B1	otherncRNA	KOG1192@euNOG|C:Energy production and conversion;G:Carbohydrate transport and metabolism|Cis-zeatin O-glucosyltransferase	GO:0016758;molecular_function;transferase activity, transferring hexosyl groups	ko00908;Metabolism;Zeatin biosynthesis	GT1
