# Supplementary material for: Endophyte-inoculated rhizomes of Paris polyphylla improve polyphyllin biosynthesis and yield: a transcriptomic analysis of the underlying mechanism
Source: Front Microbiol. 2023 Oct 30;14:1261140. doi: 10.3389/fmicb.2023.1261140 (PMC10643526; doi:10.3389/fmicb.2023.1261140)
Supplement: Supplementary file 3 [file Data_Sheet_2.CSV]

Geneid	Uniprot	NR	Pfam	CAZYme	Rfam	eggNog	GO(GO_term;class;description)	KEGG(ko;class;description)
TRINITY_DN5118_c0_g1	acetyl-CoA acetyltransferase, cytosolic 1-like isoform X2	acetyl-CoA acetyltransferase, cytosolic 1-like isoform X2	Thiolase, N-terminal domain	-	otherncRNA	KOG1390@euNOG|I:Lipid transport and metabolism|acetyl-CoA acetyltransferase, cytosolic	GO:0016747;molecular_function;transferase activity, transferring acyl groups other than amino-acyl groups	ko00900;Metabolism;Terpenoid backbone biosynthesis|ko01200;Metabolism;Carbon metabolism|ko01130;Metabolism;Biosynthesis of antibiotics|ko00071;Metabolism;Fatty acid degradation|ko00380;Metabolism;Tryptophan metabolism|ko00310;Metabolism;Lysine degradation|ko00072;Metabolism;Synthesis and degradation of ketone bodies|ko00620;Metabolism;Pyruvate metabolism|ko00630;Metabolism;Glyoxylate and dicarbox…
TRINITY_DN15296_c0_g1	2-C-methyl-D-erythritol 2,4-cyclodiphosphate synthase	2-C-methyl-D-erythritol 2,4-cyclodiphosphate synthase, chloroplastic isoform X1	YgbB family	-	otherncRNA	COG0245@NOG|H:Coenzyme transport and metabolism|2c-methyl-d-erythritol 2,4-cyclodiphosphate synthase	GO:0008685;molecular_function;2-C-methyl-D-erythritol 2,4-cyclodiphosphate synthase activity|GO:0009570;cellular_component;chloroplast stroma|GO:0016117;biological_process;carotenoid biosynthetic process|GO:0015995;biological_process;chlorophyll biosynthetic process	ko00900;Metabolism;Terpenoid backbone biosynthesis|ko01130;Metabolism;Biosynthesis of antibiotics|ko01110;Metabolism;Biosynthesis of secondary metabolites|ko01100;Metabolism;Metabolic pathways
TRINITY_DN9154_c1_g1	-	-	-	-	otherncRNA	-	-	-
TRINITY_DN20747_c0_g1	3-hydroxy-3-methylglutaryl coenzyme A synthase	hydroxymethylglutaryl-CoA synthase-like	Hydroxymethylglutaryl-coenzyme A synthase C terminal	-	otherncRNA	KOG1393@euNOG|I:Lipid transport and metabolism|hydroxymethylglutaryl-CoA synthase	GO:0004421;molecular_function;hydroxymethylglutaryl-CoA synthase activity|GO:0016126;biological_process;sterol biosynthetic process|GO:0008299;biological_process;isoprenoid biosynthetic process	ko00900;Metabolism;Terpenoid backbone biosynthesis|ko00650;Metabolism;Butanoate metabolism|ko00072;Metabolism;Synthesis and degradation of ketone bodies|ko00280;Metabolism;Valine, leucine and isoleucine degradation|ko01130;Metabolism;Biosynthesis of antibiotics|ko01100;Metabolism;Metabolic pathways|ko03320;Organismal Systems;PPAR signaling pathway|ko01110;Metabolism;Biosynthesis of secondary meta…
TRINITY_DN602_c0_g1	Mevalonate kinase	mevalonate kinase	GHMP kinases C terminal	-	otherncRNA	KOG1511@euNOG|I:Lipid transport and metabolism|mevalonate kinase	GO:0004496;molecular_function;mevalonate kinase activity|GO:0005524;molecular_function;ATP binding|GO:0005737;cellular_component;cytoplasm|GO:0016126;biological_process;sterol biosynthetic process|GO:0019287;biological_process;isopentenyl diphosphate biosynthetic process, mevalonate pathway	ko00900;Metabolism;Terpenoid backbone biosynthesis|ko01130;Metabolism;Biosynthesis of antibiotics|ko01110;Metabolism;Biosynthesis of secondary metabolites|ko01100;Metabolism;Metabolic pathways|ko04146;Cellular Processes;Peroxisome
TRINITY_DN3600_c1_g1	4-diphosphocytidyl-2-C-methyl-D-erythritol kinase, chloroplastic	4-diphosphocytidyl-2-C-methyl-D-erythritol kinase, chloroplastic	GHMP kinases N terminal domain	-	otherncRNA	COG1947@NOG|H:Coenzyme transport and metabolism|4-diphosphocytidyl-2-C-methyl-D-erythritol kinase	GO:0050515;molecular_function;4-(cytidine 5'-diphospho)-2-C-methyl-D-erythritol kinase activity|GO:0005524;molecular_function;ATP binding|GO:0016114;biological_process;terpenoid biosynthetic process	ko00900;Metabolism;Terpenoid backbone biosynthesis|ko01130;Metabolism;Biosynthesis of antibiotics|ko01110;Metabolism;Biosynthesis of secondary metabolites|ko01100;Metabolism;Metabolic pathways
TRINITY_DN3121_c0_g1	Uncharacterized protein	ras-related protein Rab7-like	Ras family	-	-	KOG0394@euNOG|U:Intracellular trafficking, secretion, and vesicular transport|ras-related protein	GO:0003924;molecular_function;GTPase activity|GO:0005525;molecular_function;GTP binding	ko04142;Cellular Processes;Lysosome|ko00100;Metabolism;Steroid biosynthesis|ko04979;Organismal Systems;Cholesterol metabolism
TRINITY_DN49_c0_g1	Reticulon-like protein	3beta-hydroxysteroid-dehydrogenase/decarboxylase isoform X2	Reticulon	-	otherncRNA	KOG1430@euNOG|E:Amino acid transport and metabolism;I:Lipid transport and metabolism|Reticulon	GO:0003854;molecular_function;3-beta-hydroxy-delta5-steroid dehydrogenase activity|GO:0016021;cellular_component;integral component of membrane|GO:0005789;cellular_component;endoplasmic reticulum membrane|GO:0006694;biological_process;steroid biosynthetic process	ko00100;Metabolism;Steroid biosynthesis
TRINITY_DN1558_c0_g1	-	-	-	-	snoRNA	-	-	ko04142;Cellular Processes;Lysosome|ko00100;Metabolism;Steroid biosynthesis|ko04979;Organismal Systems;Cholesterol metabolism
TRINITY_DN10621_c0_g1	Uncharacterized protein	methylsterol monooxygenase 2-1 isoform X2	Fatty acid hydroxylase superfamily	-	miRNA	KOG0873@euNOG|I:Lipid transport and metabolism|C-4 methylsterol oxidase	GO:0005506;molecular_function;iron ion binding|GO:0016491;molecular_function;oxidoreductase activity|GO:0016021;cellular_component;integral component of membrane|GO:0008610;biological_process;lipid biosynthetic process	ko01100;Metabolism;Metabolic pathways|ko01110;Metabolism;Biosynthesis of secondary metabolites|ko00100;Metabolism;Steroid biosynthesis
TRINITY_DN18329_c0_g1	Uncharacterized protein	delta(24)-sterol reductase-like	FAD binding domain	-	otherncRNA	KOG1262@euNOG|C:Energy production and conversion|FAD binding domain	GO:0016628;molecular_function;oxidoreductase activity, acting on the CH-CH group of donors, NAD or NADP as acceptor|GO:0071949;molecular_function;FAD binding|GO:0005737;cellular_component;cytoplasm|GO:0016021;cellular_component;integral component of membrane|GO:0016020;cellular_component;membrane|GO:0008202;biological_process;steroid metabolic process	ko01100;Metabolism;Metabolic pathways|ko01110;Metabolism;Biosynthesis of secondary metabolites|ko00100;Metabolism;Steroid biosynthesis
TRINITY_DN27381_c0_g1	-	-	-	-	miRNA	-	-	ko01100;Metabolism;Metabolic pathways|ko01110;Metabolism;Biosynthesis of secondary metabolites|ko00100;Metabolism;Steroid biosynthesis
TRINITY_DN1180_c0_g1	Uncharacterized protein	cytochrome P450 704C1-like	Cytochrome P450	-	otherncRNA	KOG0157@euNOG|Q:Secondary metabolites biosynthesis, transport and catabolism|cytochrome P450	GO:0005506;molecular_function;iron ion binding|GO:0016705;molecular_function;oxidoreductase activity, acting on paired donors, with incorporation or reduction of molecular oxygen|GO:0020037;molecular_function;heme binding|GO:0016021;cellular_component;integral component of membrane	-
TRINITY_DN4903_c1_g1	Uncharacterized protein	cytochrome P450 704C1	Cytochrome P450	-	otherncRNA	KOG0157@euNOG|Q:Secondary metabolites biosynthesis, transport and catabolism|cytochrome P450	GO:0005506;molecular_function;iron ion binding|GO:0016705;molecular_function;oxidoreductase activity, acting on paired donors, with incorporation or reduction of molecular oxygen|GO:0004497;molecular_function;monooxygenase activity|GO:0020037;molecular_function;heme binding|GO:0016021;cellular_component;integral component of membrane	-
TRINITY_DN7443_c0_g1	Cytochrome P450 734A1	cytochrome P450 709B2-like	Cytochrome P450	-	otherncRNA	KOG0157@euNOG|Q:Secondary metabolites biosynthesis, transport and catabolism|Cytochrome P450	GO:0005506;molecular_function;iron ion binding|GO:0016705;molecular_function;oxidoreductase activity, acting on paired donors, with incorporation or reduction of molecular oxygen|GO:0004497;molecular_function;monooxygenase activity|GO:0020037;molecular_function;heme binding|GO:0016021;cellular_component;integral component of membrane	-
TRINITY_DN9676_c1_g2	Cytochrome P450 704C1	cytochrome P450 704C1-like	Cytochrome P450	-	otherncRNA	KOG0157@euNOG|Q:Secondary metabolites biosynthesis, transport and catabolism|cytochrome P450	GO:0005506;molecular_function;iron ion binding|GO:0016705;molecular_function;oxidoreductase activity, acting on paired donors, with incorporation or reduction of molecular oxygen|GO:0020037;molecular_function;heme binding|GO:0016021;cellular_component;integral component of membrane	-
TRINITY_DN11184_c0_g1	-	-	-	-	snoRNA	-	-	-
TRINITY_DN1888_c0_g1	Uncharacterized protein	cytochrome P450 94A1-like	Cytochrome P450	-	otherncRNA	KOG0157@euNOG|Q:Secondary metabolites biosynthesis, transport and catabolism|Cytochrome P450	GO:0005506;molecular_function;iron ion binding|GO:0016705;molecular_function;oxidoreductase activity, acting on paired donors, with incorporation or reduction of molecular oxygen|GO:0004497;molecular_function;monooxygenase activity|GO:0020037;molecular_function;heme binding	-
TRINITY_DN21606_c1_g2	CYP94N1v2	cytochrome P450 94A1-like	Cytochrome P450	-	miRNA	KOG0157@euNOG|Q:Secondary metabolites biosynthesis, transport and catabolism|cytochrome P450	GO:0005506;molecular_function;iron ion binding|GO:0016705;molecular_function;oxidoreductase activity, acting on paired donors, with incorporation or reduction of molecular oxygen|GO:0004497;molecular_function;monooxygenase activity|GO:0020037;molecular_function;heme binding|GO:0016021;cellular_component;integral component of membrane	-
TRINITY_DN11010_c0_g1	Uncharacterized protein	cytochrome P450 90B1-like	Cytochrome P450	-	snoRNA	KOG0157@euNOG|Q:Secondary metabolites biosynthesis, transport and catabolism|cytochrome P450	GO:0005506;molecular_function;iron ion binding|GO:0016705;molecular_function;oxidoreductase activity, acting on paired donors, with incorporation or reduction of molecular oxygen|GO:0020037;molecular_function;heme binding|GO:0016021;cellular_component;integral component of membrane	ko00905;Metabolism;Brassinosteroid biosynthesis|ko01110;Metabolism;Biosynthesis of secondary metabolites|ko01100;Metabolism;Metabolic pathways
TRINITY_DN14275_c0_g1	Cytochrome P450	cytochrome P450 89A2	Cytochrome P450	-	otherncRNA	KOG0156@euNOG|Q:Secondary metabolites biosynthesis, transport and catabolism|Cytochrome P450	GO:0005506;molecular_function;iron ion binding|GO:0016705;molecular_function;oxidoreductase activity, acting on paired donors, with incorporation or reduction of molecular oxygen|GO:0004497;molecular_function;monooxygenase activity|GO:0020037;molecular_function;heme binding	-
TRINITY_DN7787_c1_g1	Ent-kaurenoic acid oxidase	ent-kaurenoic acid oxidase 1-like	Cytochrome P450	GT31	snRNA	KOG0157@euNOG|Q:Secondary metabolites biosynthesis, transport and catabolism|Ent-kaurenoic acid oxidase	GO:0005506;molecular_function;iron ion binding|GO:0016705;molecular_function;oxidoreductase activity, acting on paired donors, with incorporation or reduction of molecular oxygen|GO:0004497;molecular_function;monooxygenase activity|GO:0020037;molecular_function;heme binding	ko01110;Metabolism;Biosynthesis of secondary metabolites|ko01100;Metabolism;Metabolic pathways|ko00904;Metabolism;Diterpenoid biosynthesis
TRINITY_DN24306_c0_g1	Uncharacterized protein	allene oxide synthase 1, chloroplastic-like	Cytochrome P450	-	otherncRNA	1DVYU@virNOG|Q:Secondary metabolites biosynthesis, transport and catabolism|Cytochrome P450	GO:0005506;molecular_function;iron ion binding|GO:0016705;molecular_function;oxidoreductase activity, acting on paired donors, with incorporation or reduction of molecular oxygen|GO:0004497;molecular_function;monooxygenase activity|GO:0020037;molecular_function;heme binding	ko01100;Metabolism;Metabolic pathways|ko01110;Metabolism;Biosynthesis of secondary metabolites|ko00592;Metabolism;alpha-Linolenic acid metabolism
TRINITY_DN3742_c1_g2	Cytochrome P450 71A1	cytochrome P450 71A1-like	Cytochrome P450	-	otherncRNA	KOG0156@euNOG|Q:Secondary metabolites biosynthesis, transport and catabolism|cytochrome P450	GO:0005506;molecular_function;iron ion binding|GO:0016705;molecular_function;oxidoreductase activity, acting on paired donors, with incorporation or reduction of molecular oxygen|GO:0004497;molecular_function;monooxygenase activity|GO:0020037;molecular_function;heme binding|GO:0016021;cellular_component;integral component of membrane	-
TRINITY_DN5169_c0_g1	Alpha-guaine 2-oxidase	premnaspirodiene oxygenase-like	Cytochrome P450	-	snoRNA	KOG0156@euNOG|Q:Secondary metabolites biosynthesis, transport and catabolism|cytochrome P450	GO:0005506;molecular_function;iron ion binding|GO:0020037;molecular_function;heme binding|GO:0016709;molecular_function;oxidoreductase activity, acting on paired donors, with incorporation or reduction of molecular oxygen, NAD(P)H as one donor, and incorporation of one atom of oxygen|GO:0016020;cellular_component;membrane	-
TRINITY_DN46041_c1_g1	Flavonoid 3'-hydroxylase	flavonoid 3'-hydroxylase	Cytochrome P450	-	otherncRNA	KOG0156@euNOG|Q:Secondary metabolites biosynthesis, transport and catabolism|flavonoid	GO:0005506;molecular_function;iron ion binding|GO:0016705;molecular_function;oxidoreductase activity, acting on paired donors, with incorporation or reduction of molecular oxygen|GO:0004497;molecular_function;monooxygenase activity|GO:0020037;molecular_function;heme binding	ko00944;Metabolism;Flavone and flavonol biosynthesis|ko01110;Metabolism;Biosynthesis of secondary metabolites|ko01100;Metabolism;Metabolic pathways|ko00941;Metabolism;Flavonoid biosynthesis
TRINITY_DN5803_c0_g1	Senescence-associated protein 3	cytochrome P450 81E8-like	Cytochrome P450	-	otherncRNA	KOG0156@euNOG|Q:Secondary metabolites biosynthesis, transport and catabolism|Cytochrome p450	GO:0005506;molecular_function;iron ion binding|GO:0016705;molecular_function;oxidoreductase activity, acting on paired donors, with incorporation or reduction of molecular oxygen|GO:0004497;molecular_function;monooxygenase activity|GO:0020037;molecular_function;heme binding	ko01110;Metabolism;Biosynthesis of secondary metabolites|ko00943;Metabolism;Isoflavonoid biosynthesis
TRINITY_DN28838_c0_g1	Uncharacterized protein	cytochrome P450 90B1-like	Cytochrome P450	-	miRNA	KOG0157@euNOG|Q:Secondary metabolites biosynthesis, transport and catabolism|Cytochrome p450	GO:0005506;molecular_function;iron ion binding|GO:0016705;molecular_function;oxidoreductase activity, acting on paired donors, with incorporation or reduction of molecular oxygen|GO:0004497;molecular_function;monooxygenase activity|GO:0020037;molecular_function;heme binding	ko00905;Metabolism;Brassinosteroid biosynthesis|ko01110;Metabolism;Biosynthesis of secondary metabolites|ko01100;Metabolism;Metabolic pathways
TRINITY_DN36186_c0_g1	CYP90B27v2	CYP90B27v2	Cytochrome P450	-	otherncRNA	KOG0157@euNOG|Q:Secondary metabolites biosynthesis, transport and catabolism|Cytochrome p450	GO:0005506;molecular_function;iron ion binding|GO:0016705;molecular_function;oxidoreductase activity, acting on paired donors, with incorporation or reduction of molecular oxygen|GO:0004497;molecular_function;monooxygenase activity|GO:0020037;molecular_function;heme binding	ko00905;Metabolism;Brassinosteroid biosynthesis|ko01110;Metabolism;Biosynthesis of secondary metabolites|ko01100;Metabolism;Metabolic pathways
TRINITY_DN2002_c0_g1	Glycosyltransferase	crocetin glucosyltransferase 3-like	UDP-glucoronosyl and UDP-glucosyl transferase	GT1	otherncRNA	KOG1192@euNOG|C:Energy production and conversion;G:Carbohydrate transport and metabolism|UDP-glycosyltransferase 92A1-like	GO:0016758;molecular_function;transferase activity, transferring hexosyl groups	-
TRINITY_DN19349_c0_g1	UDP-glycosyltransferase 89B1	UDP-glycosyltransferase 89B2-like	UDP-glucoronosyl and UDP-glucosyl transferase	GT1	otherncRNA	KOG1192@euNOG|C:Energy production and conversion;G:Carbohydrate transport and metabolism|UDP-glucoronosyl and UDP-glucosyl transferase	GO:0016758;molecular_function;transferase activity, transferring hexosyl groups	-
